# Supplementary material for: Generality of a Paired-Stimulus Preference Assessment for Identifying Reinforcing Forms of Social Interaction
Source: Behav Sci (Basel). 2026 Apr 6;16(4):543. doi: 10.3390/bs16040543 (PMC13113614; doi:10.3390/bs16040543)
Supplement: Supplementary file 1 [file behavsci-16-00543-s001.zip]

Archive with 1 entries (1 files):
- behavsci-4101101-supplementary.pdf
